# Supplementary material for: Tracking pairwise genomic loci by the ParB–ParS and Noc-NBS systems in living cells
Source: Nucleic Acids Res. 2024 Feb 27;52(9):4922–34. doi: 10.1093/nar/gkae134 (PMC11109969; doi:10.1093/nar/gkae134)
Supplement: gkae134_Supplemental_Files [file gkae134_supplemental_files.zip]

Archive with 4 entries (4 files):
- mParSpot-NAR revision-SI-Final.pdf
- Video S1.mp4
- Video S2.mp4
- Video S3.mp4
